# Supplementary material for: Effect of a butyrate-fortified milk replacer on gastrointestinal microbiota and products of fermentation in artificially reared dairy calves at weaning
Source: Sci Rep. 2018 Oct 8;8:14901. doi: 10.1038/s41598-018-33122-6 (PMC6175921; doi:10.1038/s41598-018-33122-6)
Supplement: Supplementary file 1 — Dataset 1 [file 41598_2018_33122_MOESM1_ESM.xlsx]

## Sheet: Sheet1
Supplementary Information: Taxonomic profiles at the phylum and genus levels (% abundance). Relative abundances of bacterial and archaeal taxa in the rumen, cecum and colon of dairy calves fed sodium butyrate (SB) or no supplement (CON), at weaning. P-values were obtained using the Wald negative binomial test offered in the DESeq2 R package. Statistical significance was determined using a FDR thr…
Taxonomic composition
Colon
	Mean Overall	CON		SB
Phylum		Mean	SD	Mean	SD	P-value	FDR
Firmicutes	0.6323	0.6629	0.0941	0.6017	0.1024	0.45	0.89
Bacteroidetes	0.2028	0.1533	0.0564	0.2524	0.0911	0.02	0.4
Actinobacteria	0.038	0.0395	0.0229	0.0366	0.018	0.83	0.98
Tenericutes	0.0311	0.0372	0.021	0.025	0.0162	0.3	0.89
Euryarchaeota	0.024	0.0293	0.0178	0.0186	0.0115	0.27	0.89
Verrucomicrobia	0.02	0.0189	0.0348	0.0212	0.0238	0.81	0.98
Proteobacteria	0.0161	0.0213	0.0205	0.0109	0.0026	0.41	0.89
Spirochaetes	0.0158	0.0178	0.0348	0.0138	0.013	0.62	0.98
Cyanobacteria	0.0122	0.0101	0.0057	0.0143	0.0113	0.38	0.89
Fibrobacteres	0.0036	0.0027	0.0029	0.0044	0.0068	0.96	0.98
Elusimicrobia	0.0032	0.0055	0.0121	0.0008	0.0008	0.98	0.98
Fusobacteria	0.0008	0.0014	0.0024	0.0003	0.0003	0.17	0.89
	Mean Overall
Genus		Mean	SD	Mean	SD	P-value	FDR
[Eubacterium]	0.0024	0.0027	0.0026	0.0021	0.0011	0.75	0.97
[Prevotella]	0.0168	0.0155	0.0228	0.0182	0.011	0.32	0.97
[Ruminococcus]	0.0002	0.0002	0.0003	0.0003	0.0002	0.19	0.97
5-7N15	0.0012	0.0005	0.001	0.0019	0.0031	0.31	0.97
Acidaminococcus	0.0001	0.0001	0.0001	0.0001	0.0001	0.38	0.97
Akkermansia	0.0136	0.0178	0.0366	0.0093	0.0155	0.8	0.97
Anaeroplasma	0.008	0.0064	0.0034	0.0096	0.0148	0.16	0.97
Anaerostipes	0.0037	0.0055	0.0087	0.0018	0.0017	0.92	0.97
Anaerovibrio	0.0004	0.0003	0.0002	0.0006	0.0008	0.29	0.97
Bacillus	0.0064	0.0044	0.0056	0.0085	0.0115	0.42	0.97
Bacteroides	0.0401	0.0413	0.0114	0.0389	0.0304	0.67	0.97
Blautia	0.0036	0.0025	0.0011	0.0046	0.0029	0.06	0.89
Bulleidia	0.0033	0.0025	0.0012	0.0041	0.0039	0.27	0.97
Butyricimonas	0.0004	0.0004	0.0005	0.0003	0.0003	0.95	0.97
Butyrivibrio	0.003	0.0046	0.002	0.0014	0.0009	0.01	0.49
Campylobacter	0.0017	0.0023	0.0026	0.0012	0.0025	0.69	0.97
Catenibacterium	0.0058	0.0051	0.0041	0.0065	0.0089	0.44	0.97
CF231	0.0095	0.0096	0.0105	0.0094	0.0115	0.96	0.97
Clostridium	0.0289	0.0307	0.0104	0.0271	0.0071	0.88	0.97
Coprobacillus	0.0006	0.0005	0.0005	0.0007	0.0007	0.4	0.97
Coprococcus	0.0147	0.0128	0.0067	0.0167	0.0082	0.35	0.97
Corynebacterium	0.0002	0.0003	0.0006	0.0001	0.0001	0.69	0.97
Desulfovibrio	0.0002	0.0002	0.0004	0.0002	0.0001	0.48	0.97
Dietzia	0.0001	0.0001	0.0002	0	0	0.26	0.97
Dorea	0.0095	0.0101	0.0054	0.0088	0.0033	0.91	0.97
Elusimicrobium	0.0001	0.0001	0.0003	0	0	0.44	0.97
Epulopiscium	0.0001	0.0002	0.0003	0.0001	0.0001	0.66	0.97
Faecalibacterium	0.0034	0.0019	0.0029	0.005	0.005	0.09	0.94
Fibrobacter	0.0036	0.0028	0.003	0.0044	0.0069	0.48	0.97
Fusobacterium	0.0008	0.0014	0.0024	0.0003	0.0003	0.21	0.97
gut	0.0013	0.0013	0.0015	0.0012	0.0022	0.57	0.97
Helicobacter	0.0002	0.0003	0.0007	0	0	0.64	0.97
Lachnospira	0.0009	0.0006	0.0005	0.0012	0.0009	0.23	0.97
Megasphaera	0.0015	0.0022	0.003	0.0008	0.001	0.16	0.97
Methanobrevibacter	0.0166	0.0216	0.015	0.0115	0.0075	0.2	0.97
Methanosphaera	0.0078	0.0084	0.0048	0.0073	0.0042	0.95	0.97
Mitsuokella	0.0002	0.0002	0.0004	0.0001	0	0.13	0.97
Mogibacterium	0.0016	0.0022	0.0014	0.001	0.0007	0.09	0.94
Odoribacter	0.0016	0.0021	0.0008	0.0012	0.0006	0.35	0.97
Oscillospira	0.011	0.0108	0.0042	0.0111	0.0022	0.31	0.97
p-75-a5	0.0021	0.0022	0.0014	0.0021	0.0013	0.76	0.97
Paludibacter	0.0022	0.0009	0.0011	0.0036	0.0051	0.24	0.97
Parabacteroides	0.0038	0.0032	0.0015	0.0044	0.0018	0.11	0.97
Peptococcus	0.0002	0.0003	0.0005	0.0002	0.0004	0.85	0.97
Phascolarctobacterium	0.0119	0.0094	0.0054	0.0144	0.0037	0.03	0.89
Prevotella	0.0737	0.0301	0.013	0.1172	0.0745	0	0.02
Pseudoramibacter_Eubacterium	0.0029	0.0033	0.0015	0.0025	0.0011	0.63	0.97
rc4-4	0.0031	0.0031	0.0012	0.0031	0.0015	0.54	0.97
Roseburia	0.0011	0.0011	0.0007	0.001	0.0009	0.62	0.97
Ruminococcus	0.0406	0.0323	0.0319	0.0488	0.0277	0.3	0.97
Sharpea	0.0084	0.0141	0.0157	0.0026	0.0024	0	0.26
Shuttleworthia	0.0001	0.0001	0.0002	0	0	0.09	0.94
Sphaerochaeta	0.0006	0.0006	0.0006	0.0006	0.0003	0.56	0.97
Succiniclasticum	0.0003	0.0005	0.0008	0.0001	0.0002	0.16	0.97
Succinivibrio	0.0066	0.0112	0.0223	0.0021	0.0008	0.5	0.97
Sutterella	0.0041	0.0048	0.0025	0.0034	0.0016	0.54	0.97
Treponema	0.0154	0.0175	0.0352	0.0134	0.013	0.71	0.97
Turicibacter	0.0013	0.0014	0.0029	0.0012	0.0014	0.96	0.97
Und. (c) Alphaproteobacteria	0.0002	0.0001	0.0001	0.0004	0.0006	0.45	0.97
Und. (f) [Barnesiellaceae]	0.0002	0.0003	0.0004	0.0001	0	0.06	0.89
Und. (f) [Mogibacteriaceae]	0.0062	0.0083	0.0041	0.004	0.0012	0.08	0.94
Und. (f) Anaeroplasmataceae	0.0005	0.0008	0.0008	0.0002	0.0002	0.04	0.89
Und. (f) Bifidobacteriaceae	0.0002	0.0002	0.0002	0.0002	0.0002	0.58	0.97
Und. (f) Christensenellaceae	0.0001	0.0001	0.0001	0.0001	0.0001	0.89	0.97
Und. (f) Clostridiaceae	0.011	0.0115	0.0067	0.0105	0.0084	0.92	0.97
Und. (f) Coriobacteriaceae	0.038	0.0396	0.023	0.0364	0.0181	0.86	0.97
Und. (f) Dehalobacteriaceae	0.0001	0.0001	0.0001	0.0002	0.0002	0.24	0.97
Und. (f) Desulfovibrionaceae	0.0005	0.0005	0.0003	0.0005	0.0004	0.76	0.97
Und. (f) Elusimicrobiaceae	0.0032	0.0056	0.0127	0.0008	0.0009	0.44	0.97
Und. (f) Erysipelotrichaceae	0.0057	0.0082	0.0071	0.0032	0.0018	0.06	0.89
Und. (f) Lachnospiraceae	0.1645	0.1803	0.0729	0.1488	0.0603	0.78	0.97
Und. (f) p-2534-18B5	0.0006	0.0007	0.0017	0.0004	0.0009	0.52	0.97
Und. (f) Peptostreptococcaceae	0.0045	0.0034	0.0061	0.0056	0.0044	0.53	0.97
Und. (f) RF16	0.0059	0.0067	0.0049	0.0052	0.0044	0.75	0.97
Und. (f) RFP12	0.0068	0.0016	0.0018	0.012	0.0193	0.04	0.89
Und. (f) Rikenellaceae	0.006	0.0078	0.0073	0.0042	0.0032	0.46	0.97
Und. (f) Ruminococcaceae	0.1637	0.1692	0.067	0.1581	0.0539	0.76	0.97
Und. (f) S24-7	0.0283	0.0237	0.0181	0.0329	0.0208	0.24	0.97
Und. (f) Succinivibrionaceae	0.0001	0.0001	0.0001	0.0001	0.0002	0.93	0.97
Und. (f) Veillonellaceae	0.0006	0.0005	0.0004	0.0007	0.0003	0.24	0.97
Und. (o) Bacteroidales	0.014	0.0129	0.013	0.0151	0.0133	0.44	0.97
Und. (o) Clostridiales	0.0941	0.103	0.0468	0.0851	0.0317	0.92	0.97
Und. (o) ML615J-28	0.0023	0.0016	0.002	0.003	0.0037	0.16	0.97
Und. (o) Natranaerobiales	0.0003	0.0003	0.0007	0.0003	0.0004	0.95	0.97
Und. (o) RF32	0.0024	0.002	0.0018	0.0029	0.002	0.31	0.97
Und. (o) RF39	0.0209	0.0293	0.0193	0.0125	0.0063	0.17	0.97
Und. (o) YS2	0.0123	0.0103	0.0057	0.0144	0.0115	0.15	0.97
YRC22	0.0021	0.0013	0.001	0.0028	0.002	0.08	0.94
Cecum
	Mean Overall	CON		SB
Phylum		Mean	SD	Mean	SD	P-value	FDR
Firmicutes	0.6498	0.6595	0.057	0.64	0.062	0.99	1
Bacteroidetes	0.1682	0.1305	0.046	0.206	0.049	0.01	0.07
Actinobacteria	0.0604	0.0809	0.027	0.04	0.019	0	0.05
Euryarchaeota	0.0499	0.0629	0.025	0.037	0.021	0.07	0.33
Tenericutes	0.0235	0.0183	0.014	0.029	0.019	0.16	0.61
Verrucomicrobia	0.0115	0.0132	0.016	0.01	0.008	0.56	0.95
Proteobacteria	0.0104	0.0114	0.01	0.009	0.003	0.59	0.95
Spirochaetes	0.0104	0.009	0.015	0.012	0.013	0.61	0.95
Cyanobacteria	0.0103	0.007	0.003	0.014	0.005	0.01	0.05
Fibrobacteres	0.003	0.0029	0.004	0.003	0.005	0.95	1
Elusimicrobia	0.0018	0.003	0.007	0.001	0.001	0.26	0.62
Fusobacteria	0.0007	0.0012	0.002	0	0	0.98	1
Deferribacteres	0.0001	0	0	0.0002	0	0.69	0.95
	Mean Overall	CON		SB
Genus		Mean	SD	Mean	SD	P-value	FDR
[Eubacterium]	0.0028	0.0026	0.0015	0.0029	0.0015	0.94	0.97
[Prevotella]	0.019	0.0172	0.0221	0.0208	0.0246	0.75	0.97
[Ruminococcus]	0.0003	0.0002	0.0003	0.0003	0.0003	0.52	0.91
5-7N15	0.0005	0.0003	0.0006	0.0008	0.0018	0.88	NA
Acidaminococcus	0.0003	0.0005	0.0011	0.0001	0.0001	0.96	NA
Adlercreutzia	0.0001	0.0001	0.0001	0.0001	0.0001	0.55	NA
Akkermansia	0.0077	0.0097	0.0153	0.0057	0.0068	0.35	0.85
Anaeroplasma	0.0049	0.0024	0.001	0.0074	0.0095	0.03	0.17
Anaerostipes	0.0031	0.0035	0.0046	0.0027	0.0033	0.62	0.97
Anaerovibrio	0.0008	0.0007	0.0006	0.0009	0.0012	0.7	0.97
Bacillus	0.002	0.0017	0.0022	0.0024	0.004	0.83	0.97
Bacteroides	0.0283	0.0241	0.0091	0.0326	0.0177	0.41	0.85
Bifidobacterium	0.0001	0.0002	0.0005	0	0	0.31	NA
Blautia	0.004	0.0029	0.0014	0.0051	0.0025	0.12	0.46
Bulleidia	0.0049	0.0031	0.0015	0.0067	0.0058	0.1	0.45
Butyricimonas	0.0002	0.0001	0.0002	0.0002	0.0004	0.51	0.91
Butyrivibrio	0.0047	0.0081	0.0043	0.0013	0.0008	0	0
Campylobacter	0.0013	0.0012	0.0019	0.0015	0.0027	0.84	0.97
Catenibacterium	0.0067	0.0086	0.005	0.0048	0.0058	0.25	0.73
CF231	0.0086	0.0065	0.0069	0.0107	0.0092	0.54	0.94
Clostridium	0.0421	0.0427	0.0195	0.0415	0.02	0.8	0.97
Coprobacillus	0.001	0.0006	0.0007	0.0014	0.0013	0.36	0.85
Coprococcus	0.0138	0.0096	0.003	0.0181	0.011	0.09	0.44
Corynebacterium	0.0004	0.0006	0.0008	0.0002	0.0002	0.12	0.45
Desulfovibrio	0.0002	0.0002	0.0002	0.0001	0.0001	0.47	NA
Dialister	0.0001	0.0002	0.0002	0.0001	0.0001	0.39	NA
Dietzia	0.0001	0.0002	0.0003	0.0001	0.0001	0.39	NA
Dorea	0.0105	0.0105	0.0048	0.0105	0.0034	0.85	0.97
Epulopiscium	0.0002	0.0002	0.0005	0.0002	0.0002	0.92	0.97
Faecalibacterium	0.0041	0.003	0.0046	0.0051	0.0052	0.48	0.91
Fibrobacter	0.0031	0.0029	0.0039	0.0032	0.0047	0.89	0.97
Fusobacterium	0.0007	0.0012	0.0024	0.0002	0.0002	0.94	0.97
gut	0.0008	0.0008	0.0012	0.0007	0.0009	0.89	0.97
Lachnospira	0.0007	0.0002	0.0002	0.0013	0.0007	0	0.04
Megasphaera	0.0056	0.0072	0.0072	0.004	0.0072	0.31	0.84
Methanobrevibacter	0.0313	0.0418	0.0216	0.0207	0.0119	0.03	0.17
Methanosphaera	0.02	0.0233	0.0071	0.0167	0.0117	0.19	0.62
Mitsuokella	0.0003	0.0004	0.0007	0.0003	0.0003	0.72	0.97
Mobiluncus	0.0001	0.0001	0.0002	0	0.0001	0.34	NA
Mogibacterium	0.0019	0.0026	0.0014	0.0012	0.0006	0.02	0.11
Mucispirillum	0.0001	0	0	0.0002	0.0005	0.68	NA
Odoribacter	0.001	0.0012	0.0007	0.0009	0.0006	0.46	0.91
Oscillospira	0.0121	0.0114	0.0031	0.0128	0.0033	0.77	0.97
p-75-a5	0.0021	0.0011	0.0005	0.0031	0.0023	0.01	0.11
Paludibacter	0.0007	0.0004	0.0005	0.001	0.002	0.52	0.91
Parabacteroides	0.0033	0.0031	0.0019	0.0036	0.0014	0.7	0.97
Peptococcus	0.0002	0.0003	0.0003	0.0002	0.0003	0.64	0.97
Phascolarctobacterium	0.0103	0.0066	0.0026	0.014	0.0034	0.01	0.1
Prevotella	0.069	0.0431	0.0225	0.0948	0.0538	0.04	0.23
Pseudoramibacter_Eubacterium	0.0038	0.0045	0.0018	0.0032	0.0008	0.19	0.62
rc4-4	0.0043	0.0041	0.0022	0.0045	0.0021	0.9	0.97
Roseburia	0.0011	0.001	0.0009	0.0011	0.0007	0.98	0.98
Ruminococcus	0.0302	0.0208	0.0153	0.0395	0.0164	0.11	0.45
Sharpea	0.007	0.0109	0.0098	0.0032	0.0042	0	0.01
Shuttleworthia	0.0003	0.0006	0.001	0.0001	0.0001	0	0.04
Sphaerochaeta	0.0014	0.0013	0.0014	0.0014	0.0015	0.91	0.97
Streptococcus	0.0001	0.0001	0.0001	0.0002	0.0002	0.34	NA
Succiniclasticum	0.0008	0.0015	0.0033	0.0002	0.0001	0.97	NA
Succinivibrio	0.0026	0.0034	0.0053	0.0017	0.001	0.3	0.84
Sutterella	0.0034	0.0039	0.0033	0.003	0.0012	0.4	0.85
Treponema	0.0091	0.0079	0.0144	0.0104	0.013	0.75	0.97
Turicibacter	0.0014	0.0015	0.0029	0.0013	0.0013	0.88	0.97
Und. (c) Alphaproteobacteria	0.0001	0	0	0.0003	0.0004	0.02	NA
Und. (f) [Barnesiellaceae]	0.0001	0.0002	0.0004	0	0	0.04	NA
Und. (f) [Mogibacteriaceae]	0.0111	0.0156	0.0084	0.0065	0.0042	0.01	0.11
Und. (f) Anaeroplasmataceae	0.0004	0.0005	0.0007	0.0002	0.0003	0.37	0.85
Und. (f) Bifidobacteriaceae	0.0004	0.0005	0.0006	0.0003	0.0003	0.36	0.85
Und. (f) Christensenellaceae	0.0001	0.0002	0.0001	0.0001	0.0001	0.67	NA
Und. (f) Clostridiaceae	0.0135	0.0134	0.0117	0.0135	0.0092	0.87	0.97
Und. (f) Coriobacteriaceae	0.0606	0.0817	0.028	0.0396	0.0194	0.01	0.1
Und. (f) Dehalobacteriaceae	0.0002	0.0002	0.0002	0.0001	0.0002	0.72	NA
Und. (f) Desulfovibrionaceae	0.0005	0.0006	0.0004	0.0004	0.0003	0.4	0.85
Und. (f) Elusimicrobiaceae	0.0019	0.0031	0.0068	0.0006	0.0012	0.39	0.85
Und. (f) Erysipelotrichaceae	0.0056	0.0079	0.0096	0.0034	0.0021	0.09	0.44
Und. (f) Lachnospiraceae	0.1903	0.2071	0.0722	0.1734	0.099	0.51	0.91
Und. (f) p-2534-18B5	0.0002	0.0001	0.0003	0.0003	0.0007	0.63	NA
Und. (f) Peptostreptococcaceae	0.0066	0.0057	0.0114	0.0075	0.0059	0.73	0.97
Und. (f) RF16	0.0032	0.0043	0.0031	0.0021	0.0025	0.2	0.62
Und. (f) RFP12	0.0041	0.0039	0.0087	0.0043	0.0059	0.9	0.97
Und. (f) Rikenellaceae	0.0041	0.0035	0.0026	0.0047	0.0041	0.64	0.97
Und. (f) Ruminococcaceae	0.1555	0.1529	0.0478	0.1582	0.0575	0.96	0.97
Und. (f) S24-7	0.0216	0.0206	0.0066	0.0227	0.0094	0.92	0.97
Und. (f) Succinivibrionaceae	0.0006	0.0011	0.0024	0.0001	0.0002	0.95	NA
Und. (f) Veillonellaceae	0.0011	0.0012	0.0016	0.001	0.0004	0.56	0.95
Und. (o) Bacteroidales	0.0097	0.0074	0.0044	0.0121	0.0095	0.34	0.85
Und. (o) Clostridiales	0.0726	0.0703	0.0251	0.075	0.0169	0.95	0.97
Und. (o) ML615J-28	0.0011	0.0004	0.0003	0.0019	0.0024	0.01	0.11
Und. (o) Natranaerobiales	0.0002	0.0001	0.0003	0.0002	0.0003	0.82	NA
Und. (o) RF32	0.0015	0.0009	0.0008	0.0021	0.002	0.18	0.62
Und. (o) RF39	0.0176	0.0156	0.014	0.0197	0.0177	0.64	0.97
Und. (o) Streptophyta	0.0006	0.0009	0.0021	0.0002	0.0002	0.7	NA
Und. (o) YS2	0.0099	0.0063	0.0031	0.0136	0.0046	0.02	0.11
YRC22	0.0019	0.0019	0.0013	0.0019	0.0008	0.88	0.97
Rumen
	Overall	CON		SB
Phylum	Mean	Mean	SD	Mean	SD	P-Value	FDR
Firmicutes	0.4942	0.5072	0.0548	0.4812	0.1053	0.74	0.91
Bacteroidetes	0.2462	0.2344	0.0352	0.2581	0.1171	0.51	0.91
Proteobacteria	0.1562	0.1592	0.0343	0.1532	0.0762	0.68	0.91
Actinobacteria	0.0381	0.0285	0.0104	0.0476	0.0418	0.14	0.83
Cyanobacteria	0.0362	0.049	0.0352	0.0234	0.0195	0.28	0.83
Euryarchaeota	0.0203	0.0122	0.0067	0.0284	0.0357	0.35	0.87
Tenericutes	0.0051	0.0063	0.0059	0.0039	0.0022	0.57	0.91
Fibrobacteres	0.0013	0.0005	0.0006	0.0022	0.005	0.96	0.96
Spirochaetes	0.0011	0.0014	0.0012	0.0009	0.001	0.74	0.91
Synergistetes	0.0005	0.0007	0.0004	0.0003	0.0002	0.23	0.83
TM7	0.0004	0.0003	0.0002	0.0005	0.0007	0.3	0.83
Verrucomicrobia	0.0001	0.0001	0.0001	0.0002	0.0002	0.2	0.83
	Overall	CON		SB
Genus	Mean	Mean	SD	Mean	SD	P-value	FDR
[Eubacterium]	0.0015	0.0008	0.0004	0.0023	0.0039	0.77	0.97
[Prevotella]	0.001	0.0011	0.0012	0.0008	0.0018	0.6	0.97
Acidaminococcus	0.0181	0.0163	0.0074	0.0199	0.0082	0.61	0.97
Bifidobacterium	0.0004	0.0002	0.0004	0.0005	0.0007	0.28	0.97
Bulleidia	0.0043	0.0014	0.0009	0.0072	0.0091	0	0.46
Butyrivibrio	0.0491	0.053	0.0369	0.0452	0.0464	0.86	0.98
Campylobacter	0.0002	0.0002	0.0001	0.0002	0.0002	0.91	0.99
Catenibacterium	0.006	0.004	0.0039	0.0079	0.0125	0.34	0.97
Clostridium	0.0002	0.0001	0.0001	0.0003	0.0001	0.23	0.97
Coprococcus	0.0057	0.003	0.0017	0.0085	0.0083	0.06	0.97
Corynebacterium	0.0001	0.0001	0.0002	0.0001	0.0001	0.29	0.97
Desulfovibrio	0.0007	0.0006	0.0002	0.0007	0.0003	0.78	0.97
Dialister	0.0126	0.0097	0.0039	0.0154	0.0085	0.32	0.97
Fibrobacter	0.0013	0.0005	0.0006	0.0022	0.005	0.31	0.97
Lachnospira	0.0039	0.0042	0.0053	0.0036	0.0065	0.82	0.97
Megasphaera	0.0074	0.0055	0.0038	0.0094	0.0059	0.25	0.97
Methanobrevibacter	0.0147	0.0096	0.0054	0.0198	0.0224	0.19	0.97
Methanosphaera	0.0053	0.0022	0.0009	0.0083	0.0135	0.42	0.97
Mitsuokella	0.0036	0.0027	0.0015	0.0045	0.0017	0.14	0.97
Mogibacterium	0.001	0.0009	0.0004	0.0011	0.0007	0.72	0.97
Oscillospira	0.0004	0.0004	0.0001	0.0005	0.0003	0.75	0.97
Peptococcus	0.0001	0.0001	0	0.0001	0.0001	0.3	0.97
Prevotella	0.2419	0.2292	0.0363	0.2546	0.1153	0.78	0.97
Pseudoramibacter_Eubacterium	0.0052	0.003	0.0011	0.0075	0.0086	0.06	0.97
Pyramidobacter	0.0002	0.0003	0.0002	0.0002	0.0001	0.26	0.97
RFN20	0.0004	0.0007	0.0007	0.0001	0.0001	0.01	0.47
Ruminococcus	0.0014	0.0017	0.0014	0.001	0.001	0.22	0.97
Sharpea	0.0448	0.0443	0.0201	0.0453	0.0308	0.87	0.98
Shuttleworthia	0.0424	0.0568	0.0245	0.028	0.0268	0.31	0.97
Sphaerochaeta	0.0006	0.0009	0.0008	0.0003	0.0003	0.14	0.97
Succiniclasticum	0.0285	0.0379	0.0289	0.019	0.0223	0.36	0.97
Succinivibrio	0.0121	0.0105	0.0102	0.0138	0.0215	0.65	0.97
Treponema	0.0005	0.0005	0.0006	0.0006	0.0009	0.95	0.99
Turicibacter	0.0005	0	0	0.001	0.0025	0.64	0.97
Und. (f) [Mogibacteriaceae]	0.0078	0.0069	0.0037	0.0086	0.0068	0.69	0.97
Und. (f) [Paraprevotellaceae]	0.0017	0.0017	0.0006	0.0017	0.0013	0.88	0.99
Und. (f) Alcaligenaceae	0.0001	0	0	0.0001	0.0003	0.16	0.97
Und. (f) Bifidobacteriaceae	0.0009	0.0001	0.0001	0.0018	0.0039	0.09	0.97
Und. (f) Christensenellaceae	0.0002	0.0002	0.0002	0.0001	0.0001	0.48	0.97
Und. (f) Clostridiaceae	0.0039	0	0	0.0078	0.0191	0.66	0.97
Und. (f) Coriobacteriaceae	0.0367	0.0282	0.0107	0.0452	0.042	0.3	0.97
Und. (f) Dehalobacteriaceae	0.0001	0.0001	0.0001	0.0002	0.0003	0.17	0.97
Und. (f) Erysipelotrichaceae	0.0013	0.0015	0.001	0.0011	0.0006	0.7	0.97
Und. (f) F16	0.0004	0.0003	0.0002	0.0005	0.0007	0.59	0.97
Und. (f) Lachnospiraceae	0.1392	0.1353	0.0433	0.1432	0.1002	0.89	0.99
Und. (f) p-2534-18B5	0.0002	0.0003	0.0004	0.0001	0.0001	0.18	0.97
Und. (f) Peptostreptococcaceae	0.0007	0	0	0.0015	0.0036	0.24	0.97
Und. (f) RF16	0.0001	0.0001	0.0003	0	0	0	0.22
Und. (f) RFP12	0.0001	0.0001	0	0.0001	0.0002	0.62	0.97
Und. (f) Ruminococcaceae	0.0116	0.0098	0.0053	0.0134	0.0156	0.72	0.97
Und. (f) S24-7	0.0019	0.0021	0.0025	0.0017	0.003	0.7	0.97
Und. (f) Succinivibrionaceae	0.1433	0.148	0.0308	0.1386	0.0738	0.99	0.99
Und. (f) Veillonellaceae	0.0378	0.0426	0.0252	0.033	0.0169	0.72	0.97
Und. (o) Bacteroidales	0.0007	0.0009	0.0007	0.0004	0.0005	0.23	0.97
Und. (o) Clostridiales	0.0511	0.0607	0.0211	0.0416	0.0234	0.2	0.97
Und. (o) RF39	0.0051	0.0063	0.006	0.0039	0.0022	0.33	0.97
Und. (o) Streptophyta	0.0001	0.0001	0	0.0001	0.0001	0.76	0.97
Und. (o) YS2	0.0364	0.0493	0.0356	0.0234	0.0197	0.22	0.97
vadinCA11	0.0004	0.0005	0.0006	0.0003	0.0005	0.68	0.97
YRC22	0.0003	0.0005	0.0012	0	0.0001	0.76	0.97
